# Supplementary material for: Prediction of COVID-19 Hospitalization and Mortality Using Artificial Intelligence
Source: Healthcare (Basel). 2024 Aug 26;12(17):1694. doi: 10.3390/healthcare12171694 (PMC11395195; doi:10.3390/healthcare12171694)
Supplement: Supplementary file 1 [file healthcare-12-01694-s001.zip]

Archive with 1 entries (1 files):
- healthcare-3144597-supplementary.xlsx
