# Supplementary material for: Prediction of COVID-19 Hospitalization and Mortality Using Artificial Intelligence
Source: Healthcare (Basel). 2024 Aug 26;12(17):1694. doi: 10.3390/healthcare12171694 (PMC11395195; doi:10.3390/healthcare12171694)
Supplement: Supplementary file 1 [file healthcare-12-01694-s001.zip › healthcare-3144597-supplementary.xlsx]

## Sheet: COVID data
Name	Age	GENDER(1=male, 0=female)	WCC	PLT	CRP	LDH	Ferritin	D-DIAMERS	DISEASE SEVERITY(1=mild,2=moderate,3=severe,4=critical)	abdominal pain	anosmia	nausia	diarrhoea	fatigue	sorethroat	cough	fever	Phosphomonoesterasesalkpo4_ALP	Gamma_glutamyltransferase_GGT	Alanine_Transaminase_ALT	Aspartate_Aminotransferase_AST	Bilirubin_Levels	ProthrombinTimePT	Calcium	Potassium	Outcome(1=survive,0=death)	HospitalStay
UMER BUTT	34	1	11.1	252	5.63	197	270	124	2	0	0	0	0	0	0	0	1	80	35	25	40	0.4	10	9.6	4	1	16
MEHWISH UMER	36	0	8.85	211	14.04	285	97	127	2	0	0	0	0	0	0	1	1	90	25	20	34	0.3	13	8.8	3.8	1	18
ANUM FRAZ	32	0	17.1	198	0.4	337	97	560	3	0	0	0	0	1	0	0	0	120	40	40	40	0.8	10	9	4.2	1	14
BUSHRA ATEEQ	52	0	52.6	40	16.52	579	475	400	3	0	0	0	0	0	1	1	1	85	20	35	35	0.2	10	8.6	3.8	1	16
AMJAD HASSAN	64	1	9.55	418	6.25	262	775	200	4	0	0	0	0	0	0	1	1	100	55	56	50	1.2	12	8.5	3.7	1	11
RASHID	52	1	10.2	184	55.86	358	259	245	2	0	0	0	0	1	0	0	0	60	40	30	38	0.4	12	9	4	1	14
UZMA UMER	55	0	5.58	230	22.55	313	392	143	3	0	0	0	0	1	0	0	0	49	19	22	20	0.3	12	8.7	3.8	1	19
SHAKEELA	59	0	0.741	43	322.13	317	1675	850	4	0	0	0	0	0	1	0	0	88	40	40	50	1	8	8.9	3.9	0	17
HANOOK	34	1	12.3	152	145.06	445	188	170	2	0	0	0	0	0	0	0	1	75	36	45	49	0.7	13	9	3.8	1	14
NOUSHEEN	44	0	8.4	305	72.94	200	93	125	2	0	0	0	0	1	0	0	0	60	40	35	20	0.2	13	8.7	3.8	1	19
WAQAR ALI	32	1	17.6	228	292.9	360	900	540	2	0	0	0	0	0	0	0	1	76	33	24	34	0.3	14	9	4.6	1	14
M.IQBAL	69	1	11.2	165	21.19	281	191	484	3	0	0	0	0	1	1	0	0	40	20	18	30	0.2	10	8.6	4.1	1	14
NASIR MEHMOOD	78	1	76.6	72	136	802	<1675	1528	4	0	0	0	1	1	0	0	0	102	50	45	40	0.2	14	8.9	4.5	0	14
REHMAT KHAN	74	1	10.8	200		328	741	334	2	0	0	0	0	1	0	0	1	55	24	24	30	0.4	10	9	4	1	14
RUKHSANA	25	0	3.51	186	23.5	211	640	274	2	0	0	0	0	0	0	1	1	102	50	40	70	0.9	13	8.9	3.9	1	12
WASEEM IRSHAD	60	1	14.6	287	131.75	491	1675	180	2	0	0	0	0	1	0	0	0	89	35	23	36	0.2	12	9.6	4.5	1	14
M ASHRAF	80	1	45.1	262	145.84	213	1193	1180	2	0	0	0	0	1	0	1	0	70	56	40	54	1	10	8.1	4	1	18
AMMAR	35	1	14.5	289	13.49	600	203	140	1	0	0	0	0	0	0	0	1	74	20	55	65	1	10	8.6	3.8	1	14
DR SAQIB	46	1	15.1	115	60	300	610	1300	2	0	0	0	0	0	0	0	1	90	78	25	35	0.7	10	8.6	3.8	1	14
ABID QURESHI	69	1	7.83	338	121.4	303	500	600	1	0	0	0	0	1	0	0	0	90	40	26	24	0.5	14	9.6	4.1	1	14
ABID SHAHZAD	18	1	10.4	196	24.6	304	144	0.2	2	0	0	0	0	0	0	0	1	125	63	22	30	0.7	10	9	3.8	1	7
ASMA	38	0	7.19	232	13.7	209	56	311	2	0	0	0	0	1	0	0	0	125	45	26	58	1	12	8.5	2.9	0	16
AMTUL QAYUM	58	0	6.68	223	52.8	196	584	981	1	0	0	1	0	0	0	1	1	135	26	33	75	1	10	8.8	3.5	1	14
RASHIDA ZAIDI	65	0	6.22	356	94.8	231	258	164	1	0	0	1	0	0	1	1	0	90	34	28	26	0.9	11	8	3	1	14
JAVAID IQBAL	74	1	19.2	323	261.04	1044	1675	500	3	0	0	1	1	0	0	1	1	120	40	40	40	0.8	10	9	4	0	16
IJAZ HUSSAIN	92	1	5.2	223	5.33	196	584	615	3	0	0	1	1	0	0	0	0	65	25	29	25	0.4	13	9	5.2	1	7
TALLAT ZULFIQAR	52	0	4.7	223	145.84	328	741	484	1	0	0	1	1	0	0	1	1	75	38	20	19	0.4	11	8.1	3.9	1	14
FATIMA NAZ	52	0	7.83	220	24.5	231	1193	278	1	0	0	1	1	1	0	0	0	56	10	22	35	0.3	13	8.6	3.8	1	14
PARVEEN AKHTAR	63	0	20.7	250	205.5	214	131	311	1	0	0	1	1	0	1	0	1	100	52	50	49	0.7	13	8.8	3.8	1	15
HAROON	47	1	8.45	152	27	321	741	164	1	0	0	0	1	0	1	1	0	69	32	31	18	0.4	12	8.9	3.9	1	19
SAMIA ASIF	55	0	5.09	151	2.9	224	172.6	329	1	0	0	0	1	0	1	0	1	60	20	17	35	0.2	10	8.9	3.8	1	10
ADEELA ASAD	49	0	8.12	263	4.2	190	8	157	1	0	0	0	1	0	0	1	1	90	50	40	35	0.9	12	8.9	3.5	1	14
RAIZ AHMAD	70	1	9.6	386	7.7	155	310	150	1	0	0	0	1	0	0	1	0	45	45	23	35	0.4	12	8.7	4.6	1	14
FURQAN ALI	32	1	9.95	160	4.4	188	196	78	1	1	0	0	1	0	0	1	0	55	22	24	19	0.4	13	8.7	4.5	1	14
KASHIF KHAN	43	1	4.1	183	52.3	304	769	0.2	1	0	0	0	0	0	0	0	1	65	35	35	38	0.4	10	8.9	4	1	11
DANISH IQBAL	39	1	5.09	151	2.9	224	172.6	329	2	0	0	0	0	1	0	0	0	67	26	28	32	0.4	13	9.2	3.2	1	14
SHEERIN	37	0	6.38	160	0.1	195	147.7	194	1	0	0	0	0	1	0	0	0	110	70	55	60	1	11	8.8	3.8	1	13
SHAZAIB SADDIQUE	32	1	4.64	202	7.6	155	303	0.2	1	0	0	0	0	0	1	0	1	80	45	22	25	0.4	13	8.2	4.3	1	19
SUMAIRA NADEEM	42	0	9.23	382	7.7	233	22.9	0.2	2	0	0	0	0	1	1	0	0	90	60	35	40	0.9	12	8.6	4.6	0	15
ABDUL MAJEED	45	1	8.86	210	29.8	297	751	202	2	0	0	0	0	0	1	1	0	103	45	45	45	1	10	9	3.8	1	18
MUHAMMAD RAFIQUE	53	1	5.56	120	44.7	256	310	325	2	0	0	0	0	0	0	1	1	100	55	40	45	1	10	9	8.8	1	14
MUHAMMAD ASHRAF	72	1	6.89	240	1.28	207	108	247	2	0	0	0	0	0	1	0	1	120	60	34	45	0.6	10	9	4.6	1	15
NASEEM AKHTAR	60	0	5.44	200	32.9	216	144	161	2	0	0	0	0	1	0	0	0	90	79	45	35	0.9	13	8.7	3.7	1	14
ARGHUWANA BIBI	49	0	6.38	185	7.6	155	769	194	3	0	0	0	0	1	0	1	0	90	22	22	25	0.9	13	9.2	4	1	15
ABDUL GHANI	76	1	6.96	171	8.2	297	751	0.2	2	0	0	0	0	1	0	0	0	135	64	40	45	1.4	12	8.5	3.6	0	14
MUHAMMAD ASGHAR	60	1	5.42	280	3.94	180	100	385	2	0	0	0	0	0	0	1	1	95	35	60	70	1	10	8.7	3.5	1	19
RIHEMA AFTAB	26	0	8.2	305	8.2	297	751	0.2	1	0	0	0	0	0	0	0	1	55	31	26	33	0.4	13	8.7	3.7	1	11
MUHAMMAD IQBAL	60	1	6.06	190	12.5	233	524	0.2	2	0	0	0	0	0	0	0	1	97	70	48	50	1	13	8.5	4.3	1	19
NIGHAT NAWAZ	58	0	16.4	223	242.2	163	115	1600	1	1	0	1	1	1	0	0	0	64	30	22	19	0.4	12	8.7	3.8	1	20
SHAZIA ARSHAD	39	0	7.41	267	5.4	224	8.6	131	2	0	0	0	0	0	1	1	0	90	21	34	32	0.4	13	8.8	4.6	1	14
